# Supplementary material for: CelltrackR: An R package for fast and flexible analysis of immune cell migration data
Source: Immunoinformatics (Amst). Author manuscript; Available in PMC 2023 Apr 6. (PMC10079262; doi:10.1016/j.immuno.2021.100003)
Supplement: Supplemental movies and figures [file NIHMS1884788-supplement-Supplemental_movies_and_figures.zip]

Archive with 9 entries (9 files):
- List of Supplementary Files.txt
- SF1-reading-converting-data.html
- SF2-QC.html
- SF3-data-QC.html
- SF4-ana-methods.html
- SF5-clustering.html
- SF6-simulation.html
- SF7-cheatsheet.pdf.pdf
- SF8-figure-script.R
