# Supplementary material for: CelltrackR: An R package for fast and flexible analysis of immune cell migration data
Source: Immunoinformatics (Amst). Author manuscript; Available in PMC 2023 Apr 6. (PMC10079262; doi:10.1016/j.immuno.2021.100003)
Supplement: Supplemental movies and figures [file NIHMS1884788-supplement-Supplemental_movies_and_figures.zip › List of Supplementary Files.txt]

List of Supplementary Files

The following files are included in the supplementary materials online; files 1-6 are R package “vignettes” (tutorials in the form of an HTML page with text, code, and output, produced with R markdown); these are also available from the installed (Github version of the) package by running browseVignettes(”celltrackR” ).

Supplementary file 1— Reading, Converting, and Filtering Tracking Data.
Detailed guide for reading and handling cell tracks in celltrackR.

Supplementary file 2— Quality Control and Preprocessing.
Worked example of applying quality control and preprocessing steps to tracking datasets in celltrackR.

Supplementary file 3 — Quality Control and Preprocessing of the Datasets in the Package. Overview of the quality control and preprocessing steps applied to the Tcell,
B-cell, and neutrophil datasets included in celltrackR. This complements Supplementary file 2; where Supplementary file 2 provides a general overview and toolbox of methods, this tutorial provides a step-by-step example of a complete workflow, and documents how the datasets of the package were obtained from raw data.

Supplementary file 4— Track Analysis Methods.
Example analysis showing howto extract dierentmotion statistics fromcell tracks, and how to perform analyses in a step-based, cell-based, or staggered manner.

Supplementary file 5— Unsupervised Track Clustering in celltrackR.
Detailed example showing how to apply several clustering and dimension ality reduction methods to cell migration datasets in celltrackR.

Supplementary file 6— Simulating Tracks.
Example of how simulating tracks in celltrackR can help interpret cell migration data.

Supplementary file 7— CelltrackR Overview.
Graphical summary of the functionalities incorporated into celltrackR. This ”cheat sheet” is also available from the installed package; run cheatsheet().

Supplementary file 8— Full code for Figure 2.
This R script fully reproduces Figure 2.
