# Supplementary material for: CelltrackR: An R package for fast and flexible analysis of immune cell migration data
Source: Immunoinformatics (Amst). Author manuscript; Available in PMC 2023 Apr 6. (PMC10079262; doi:10.1016/j.immuno.2021.100003)
Supplement: Supplemental movies and figures [file NIHMS1884788-supplement-Supplemental_movies_and_figures.zip › SF8-figure-script.R]

# For figure celltrackR paper showing the full pipeline.
# Note: this uses dev version >= 1.0.0 on github.com/ingewortel/celltrackR
# Please install using: devtools::install_github( 'ingewortel/celltrackR', build_vignettes = TRUE )
library( celltrackR ) 
library( ggplot2 )
library( ggbeeswarm )
library( patchwork )
library( dplyr )
set.seed(2021)

mytheme <- theme_bw() +
    theme(
      panel.grid = element_blank(),
      text = element_text( size = 8 ),
      axis.text.x = element_text( size =8 ),
      axis.text.y = element_text( size = 8 ),
      strip.text = element_text( size = 8 ),
      strip.background = element_rect( fill = "white", color = NA )
    )
cellColors <- setNames( c("blue","forestgreen","orange") , c( "T", "B", "N" ) )


# ========== Prep : data
# We'll just use the TCell, BCell, Neutrophil datasets.
# We'll add a duplicated track to the TCells to show how QC can help detect 
# double tracking.
# Take the track with id "5"
dup.track <- TCells[["5"]]

# Add some noise to coordinates
dup.track[,"x"] <- dup.track[,"x"] + rnorm( nrow(dup.track), sd = 1 )
dup.track[,"y"] <- dup.track[,"y"] + rnorm( nrow(dup.track), sd = 1 )

# Wrap the track in a tracks object and add it to the TCell data with
# a unique id number
dup.track <- wrapTrack( dup.track )
dup.name <- as.character( max( as.numeric( names( TCells ) ), na.rm = TRUE ) + 1 )
names(dup.track) <- dup.name

# final tracks objects: project to xy plane
Ttr <- c( TCells, dup.track )
Btr <- BCells 
Ntr <- Neutrophils


# ========== Panel A : reading tracks
# Just make a plot of the tracks of BCells, Neutrophils, TCells.
# Note that you could just do 'plot( Ttr)', but for nicer plots for the paper we'll use
# ggplot here, so we first convert to a dataframe.
Td <- as.data.frame( Ttr ) %>% mutate( cells = "T", cells2 = "T cells (T)", id2 = paste0("T",id) )
Bd <- as.data.frame( Btr ) %>% mutate( cells = "B", cells2 = "B cells (B)", id2 = paste0("B",id) )
Nd <- as.data.frame( Ntr ) %>% mutate( cells = "N", cells2 = "Neutrophils (N)", id2 = paste0("N",id) )

# plot only a sample for visibility
Tid <- sample( unique( Td$id2 ), 70 )
Bid <- sample( unique( Bd$id2 ), 70 )
Nid <- sample( unique( Nd$id2 ), 70 )

Td1 <- Td %>% filter( is.element( id2, Tid ) )
Bd1 <- Bd %>% filter( is.element( id2, Bid ) )
Nd1 <- Nd %>% filter( is.element( id2, Nid ) )

allData <- rbind( Td, Bd, Nd )
plotData <- rbind( Td1, Bd1, Nd1 )

# filter first datapoints of all tracks
dFirst <- plotData %>% group_by( id2 ) %>%
  filter( t == min(t) )

panelA <- ggplot( plotData, aes( x = x, y = y, color = cells, group = id2 ) ) +
  geom_point( data = dFirst, size = 0.2, show.legend = FALSE ) +
  geom_path( show.legend = FALSE, alpha = 0.3, size = 0.3 ) +
  scale_color_manual( values = cellColors ) +
  labs( color = NULL ) +
  facet_wrap( ~cells2, nrow=1 ) +
  mytheme + theme(
    plot.margin = unit( c( 1,1,1,1 ), "mm" )
  )


# ========== Panel B : QC/preprocess
# detect the double tracking: label cellpairs that have both angle and distance below threshold
Tpairs <- analyzeCellPairs( Ttr )
angle.thresh <- 5 # in degrees
dist.thresh <- 10 # this should be the expected cell radius
Tpairs$id <- paste0( Tpairs$cell1,"-",Tpairs$cell2 )
Tpairs$id[ !(Tpairs$angle < angle.thresh & Tpairs$dist < dist.thresh) ] <- "" 

# make an inset plot with the two tracks
dups <- Td %>% filter( is.element( id, c("5",dup.name ) ) )
cols <- c( "T5" = "red", "T9659" = unname( cellColors["T"] ) )
panelBinset <- ggplot( dups, aes( x = x, y = y, color = id2, group = id2 ) ) +
  geom_path( show.legend=FALSE, size = 0.3 ) +
  scale_color_manual( values = cols ) +
  coord_fixed( ) +
  labs( color = NULL ) +
  mytheme + theme(
    legend.position = c(0.65,0.65),
    legend.background = element_rect( fill = "transparent" ),
    axis.text.x = element_blank(),
    axis.text.y = element_blank(),
    axis.ticks = element_blank(),
    axis.title = element_blank(),
    plot.background = element_rect( fill = NA, color = NA ),
    plot.margin = margin( 0, 0, 0, 0, "pt"),
    plot.title = element_blank(),
    panel.background = element_rect( fill = alpha( "white", 0.7 ) )
  ) 


# Plot
plotQC <- ggplot( Tpairs, aes( x = dist, y = angle ) ) +
  geom_point( color = cellColors[ "T" ], size = 0.2, alpha = 0.5 ) +
  geom_point( data = Tpairs[ Tpairs$cell1 == "5" & Tpairs$cell2 == "9659", ], 
              shape = 1, color = "red", size = 3 ) +
  labs( x = expression("min distance ("*mu*"m)"),
        y = "angle (\u00B0)" ) +
  coord_cartesian(xlim = c(0,100), ylim =c(0,90)) +
  geom_hline( yintercept = angle.thresh, col = "gray40",lty=2 ) +
  geom_vline( xintercept = dist.thresh, col = "gray40", lty=2) +
  mytheme + theme(
    plot.margin = unit( c(-2,-2,-2,8), "mm" )
  )

panelB <- plotQC + 
  inset_element( panelBinset, ignore_tag = TRUE,
                 left = unit(1,'npc') - unit( 26,'mm'),#0.5, #insetPos[4], #0,
                 bottom = unit( 1, 'npc') - unit( 26, 'mm'),#0.2, #insetPos[3], #0.7 ,
                 right = unit( 1, 'npc' ) - unit( 1, 'mm' ), #insetPos[2], #unit( 32, "mm"),
                 top = unit( 1, 'npc' ) - unit( 1, 'mm' ), #0.98, #insetPos[1], #0.99, 
                 align_to = "panel"  )


# ========== Panel C : analysis measures, cell-based and step-based
# first remove the double track from the T cells
Ttr <- Ttr[ names( Ttr ) != "9659" ]

# compute angles to (1,-1) direction (cell-based)
# angleToDir uses the first step only (see docs), so instead use vecAngle 
# between displacement vector and refdir
dT <- lapply( Ttr, displacementVector )
dB <- lapply( Btr, displacementVector )
dN <- lapply( Ntr, displacementVector )

angTc <- data.frame( angle = sapply( Ttr, angleToDir, dvec = c(1,-1) ), 
                     cells = "T", cells2 = "T cells" )
angBc <- data.frame( angle = sapply( Btr, angleToDir, dvec = c(1,-1) ), 
                     cells = "B", cells2 = "B cells" )
angNc <- data.frame( angle = sapply( Ntr, angleToDir, dvec = c(1,-1) ), 
                     cells = "N", cells2 = "Neutrophils" )
cellAngles <- rbind( angTc, angBc, angNc ) %>% mutate( type = "cell-based" )

# compute angles to (1,-1) direction (step-based)
angTs <- data.frame( angle = sapply( subtracks( Ttr, 1 ), angleToDir, dvec = c(1,-1) ), 
                     cells = "T", cells2 = "T cells" ) %>% sample_n( 500 )
angBs <- data.frame( angle = sapply( subtracks( Btr, 1 ), angleToDir, dvec = c(1,-1) ), 
                     cells = "B", cells2 = "B cells" ) %>% sample_n( 500 )
angNs <- data.frame( angle = sapply( subtracks( Ntr, 1 ), angleToDir, dvec = c(1,-1) ), 
                     cells = "N", cells2 = "Neutrophils" ) %>% sample_n( 500 )
stepAngles <- rbind( angTs, angBs, angNs ) %>% mutate( type = "step-based" ) 

allAngles <- rbind( cellAngles, stepAngles ) 

panelC <- ggplot( allAngles, aes( x = cells, y = angle, color = cells ) ) +
  geom_quasirandom( size = 0.1, show.legend = FALSE ) +
  scale_y_continuous( limits = c(0,NA), expand = c(0,0) ) +
  scale_color_manual( values = cellColors ) +
  labs( y = expression( "angle (\u00B0)") ) +
  facet_wrap( ~type, ncol = 2 ) +
  mytheme + theme(
    axis.title.x = element_blank()
  )


# ========== Panel D : dim reduction
# First combine tracks to cluster
T2 <- Ttr
names(T2) <- paste0( "T", names(T2) )
tlab <- rep( "T", length(T2) )
B2 <- Btr
names(B2) <- paste0( "B", names(B2) )
blab <- rep( "B", length(B2) )
N2 <- Ntr
names(N2) <- paste0( "N", names(N2) )
nlab <- rep( "N", length( N2) )
all.tracks <- c( T2, B2, N2 )
real.celltype <- c( tlab, blab, nlab )

# make the PCA
pca <- as.data.frame( trackFeatureMap( all.tracks,
                 c(speed,meanTurningAngle,squareDisplacement,
                   outreachRatio ), method = "PCA",
                 labels = real.celltype, return.mapping = TRUE ) ) 
pca$cells <- real.celltype
pca$type <- "PCA"

panelD <- ggplot( pca, aes( x = PC1, y = PC2, color = cells ) ) +
  geom_point( show.legend = FALSE, size = 0.2, alpha = 0.5 ) +
  scale_color_manual( values = cellColors ) +
  facet_wrap(~type) +
  scale_x_continuous( breaks = seq(-10,10,by=2) ) +
  labs( x = "PC1", y = "PC2" ) +
  mytheme

# ========== Panel E : Simulation

# To simulate brownian motion, we need the diffusion coefficient D to 
# parametrise the model. D can be obtained by fitting Furth's formula
# for the MSD:
# Furth's equation for the MSD; this is the equation we will fit.
fuerthMSD <- function( dt, D, P, dim ){
  return( 2*dim*D*( dt - P*(1-exp(-dt/P) ) ) )
}

# Function to get mean squared displacement (MSD) curve from input tracks.
# Assumes tracks have a time unit in seconds, and converts this to minutes.
getMSD <- function( tracks ){
  msd <- aggregate( tracks, squareDisplacement, FUN = "mean.se" ) 
  msd <- rbind( c(0,0), msd )
  dt <- timeStep( tracks )
  msd$dt <- msd$i * dt/60 # to minutes
  return(msd)
}

# Get data to fit on
msdData <- getMSD( Ttr )

# Fit using R's function nls(); reasonable starting values need to be provided.
# We fit only the first 5 minutes, because
# after that, the MSD curve starts bending due to the limited imaging window
# (an artefact that we do not want to fit).
model <- nls( mean ~ fuerthMSD( dt, D, P, dim = 2 ), 
              data = msdData[ msdData$dt < 5, ], 
              start = list( D = 10, P = 0.5 ), 
              lower = list( D = 0.001, P = 0.001 ), 
              algorithm = "port" 
)
D <- coefficients(model)[["D"]]

# simulate tracks using the estimated D. We simulate with time unit seconds
# to match the data, so divide D by 60 to go from um^2/min to um^2/sec.
# The dimension-wise variance of brownian motion is 2*D*tau (with tau the step
# duration), so use this to parametrise the model:
tau <- timeStep( Ttr )
brownianScaled <- function( nsteps, D, tau, dim = 2 ){
  tr <- brownianTrack( nsteps = nsteps, dim = 2, sd = sqrt( 2*(D/60)*tau ) )
  tr[,"t"] <- tr[,"t"]*tau # scale time
  return(tr)
}
brownian.tracks <- simulateTracks( 1000,  
                                   brownianScaled( nsteps = maxTrackLength(Ttr ),
                                                   D = D, tau = tau ) )


# get msd of the simulated tracks
msdBrownian <- getMSD( brownian.tracks ) %>% 
  select( dt, mean ) %>% 
  mutate( exp = "brownian" )

# For the Beauchemin model, we also fit based on an analytical 
# formula for the MSD.
# See: propsition 12 in https://doi.org/10.1186/1471-2105-14-S6-S10
# M is the diffusion coefficient D (also called "Motility coefficient")
beauchemin.msd <- function( x, M=60, t.free=2, t.pause=0.5, dim=2 ){
  v.free <- sqrt( 6 * M * (t.free+t.pause) ) / t.free
  M <- (v.free^2 * t.free^2) / 6 / (t.free + t.pause)
  multiplier <- rep(1/3, length(x))
  xg <- x[x<t.free]
  multiplier[x<t.free] <- 1/3 * (xg/t.free)^3 - (xg/t.free)^2 + (xg/t.free)
  2 * M * x * dim - 2 * M * dim * t.free * multiplier
}
# Again, fit on the first 5 min, before confinement becomes an issue.
beaucheminFit <- nls( mean ~ beauchemin.msd( dt, M, t.free ), 
                      msdData[ msdData$dt < 5, ], 
                      start=list(M=30, t.free=1))

# extract parameters M and t.free
M <- coef(beaucheminFit)[["M"]]
t.free <- coef(beaucheminFit)[["t.free"]] # convert to seconds

# Get the fitted MSD using these values
msdBeauchemin <- data.frame(
  dt = msdBrownian$dt,
  mean = beauchemin.msd( msdBrownian$dt, M, t.free ),
  exp = "beauchemin"
)

# Combine and plot
msds <- rbind( msdBrownian, msdBeauchemin )
msdData <- msdData %>% mutate( fit = ifelse( dt < 5, "T cells (fitted)", "T cells (other data)" ) )

lineCols <- c( brownian = "black", "beauchemin" = "red" )

# for a nicer log axis
ax.breaks <- c( seq(0.1,1,0.1), seq(2,10), seq(20,100,10), seq(200, 1000, 100), seq(2000,10000,1000) )
ax.labels <- as.character( ax.breaks )
ax.labels[ ( seq_along( ax.breaks ) - 1 ) %% 9 != 0 ] <- ""

panelE <- ggplot( msds, aes( x = log10(dt), y = log10(mean)) ) +
  geom_point( data = msdData, shape = 21, aes( fill = fit ), color = "blue" ) +
  geom_line( aes( group = exp, color = exp ) )+
  scale_color_manual( values = lineCols ) +
  scale_fill_manual( values = c( "T cells (fitted)" = "blue", "T cells (other data)" = "transparent" ) ) +
  scale_x_continuous( limits = c(-0.5,NA), expand = c(0,0), breaks = log10(ax.breaks), labels = ax.labels ) +
  scale_y_continuous( limits = c(0.9,NA), expand = c(0,0), breaks = log10(ax.breaks), labels = ax.labels ) +
  labs( color = NULL, x = expression( Delta*"t (min)"), 
        y = expression("square displacement ("*mu*"m"^2*")"), fill = NULL ) +
  guides( color = guide_legend(order=2), fill = guide_legend(order=1))+
  mytheme + theme(
    legend.position = c(0.01,0.99),
    legend.justification = c(0,1 ),
    legend.background = element_rect( fill = "transparent" ),
    panel.grid = element_blank(),
    legend.margin = margin( 0,0,-10,0, "pt" ),
    legend.box.background = element_rect( fill = "transparent", color = NA ),
    legend.key.height = unit( 3, "mm" )
  )


# ================== Final plot: patchwork

layout <- c(
  area( t = 1, l = 1, b = 5, r = 12 ),
  area( t = 1, l = 13, b = 5, r = 19 ),
  area( t = 6, l = 1, b = 10, r = 9 ),
  area( t = 6, l = 10, b = 10, r = 12 ),
  area( t = 6, l = 13, b = 10, r = 19 ) 
  # area( t = 6, l = 16, b = 10, r = 19 )
)


panelA + panelB + panelC + panelD + panelE + #panelE2 +
  plot_layout( design = layout )  
  #+ #widths  = c(2,1) )
  #plot_annotation(tag_levels = 'A') & theme(
  #  plot.tag = element_text( size = 9, hjust = 1 ),
  #  plot.tag.position = c(0,1)
  #)

ggsave( "figure2-R.pdf", width = 19, height = 10, units = "cm" )
